# Supplementary material for: Differential DNA methylation in blood as potential mediator of the association between ambient PM2.5 and cerebrospinal fluid biomarkers of Alzheimer’s disease among a cognitively normal population-based cohort
Source: Mol Psychiatry. Author manuscript; Available in PMC 2026 Jul 13. (PMC13358818; doi:10.1038/s41380-026-03662-9)
Supplement: Supplemental Table 4 [file NIHMS2190296-supplement-Supplemental_Table_4.xlsx]

## Sheet: TableS3
Table S4. Estimated mediation effects and the raw joint significance test p-values for 133 active CpG sites identified by at least one high-dimensional mediation analysis methods (DACT, HIMA1, HIMA2, HDMA, MedFix) for the associations between PM2.5 exposure and AD CSF biomarker Aβ42 concentrations.
Significant raw p-values less than 0.05 are highlighted.
				DACT		HIMA 1		HIMA 2		HDMA		MedFix
CpG	Chr	Pos	Gene	Estimate	raw p-value	Estimate	raw p-value	Estimate	raw p-value	Estimate	raw p-value	Estimate	raw p-value
cg23205676	1	17046897	ESPNP	-0.017548	0.0133219	–	–	-0.00306626	0.739847	–	–	-0.0087448	0.120878
cg19621076	1	26800075	HMGN2	-0.0190187	0.0101612	–	–	–	–	–	–	–	–
cg24658548	1	40861387	SMAP2	-0.030009	3.21489e-12	–	–	–	–	–	–	–	–
cg12447942	1	51806368	TTC39A	-0.0176976	0.0180284	–	–	-0.000144698	0.978611	–	–	–	–
cg09132871	1	55257266	TTC22	-0.0139178	0.497514	-0.0077887	0.039892	–	–	–	–	–	–
cg17539182	1	59317064	LINC01135	-0.0118712	0.828846	–	–	-0.0149936	0.0221325	–	–	–	–
cg03385472	1	95059316		-0.013628	0.0453149	–	–	–	–	–	–	–	–
cg06033721	1	95339232	SLC44A3	-0.0175109	0.0290244	–	–	–	–	–	–	–	–
cg04084052	1	165668349	ALDH9A1	-0.0125315	0.693854	–	–	-0.0150465	0.0335183	–	–	–	–
cg21682780	1	200211351		-0.0169471	0.0137661	-0.0124364	0.042128	–	–	–	–	–	–
cg16179230	1	204650628	LRRN2	-0.0151972	0.00717961	–	–	–	–	–	–	–	–
cg21178978	1	231298610	TRIM67	-0.0208165	4.17752e-05	–	–	–	–	–	–	–	–
cg07489842	1	236004922	LYST	-0.0161584	0.036959	–	–	–	–	–	–	–	–
cg18756184	2	21619259		-0.0242386	0.00632272	–	–	-0.00121733	0.902522	–	–	–	–
cg20686777	2	69327491	ANTXR1	-0.0139855	0.4203	–	–	-0.0124718	0.0431693	–	–	–	–
cg21156793	2	71301576	NAGK	-0.0159622	0.0144924	–	–	–	–	–	–	–	–
cg17051448	2	99922779		-0.0220801	5.57703e-05	–	–	–	–	–	–	–	–
cg02677386	2	114653298	ACTR3	-0.0197704	0.000731788	–	–	–	–	–	–	–	–
cg05837922	2	128458333	SFT2D3	-0.0181426	0.0391404	–	–	–	–	–	–	–	–
cg14037664	2	135029784	MGAT5	-0.0286861	8.26967e-09	–	–	–	–	–	–	–	–
cg10912692	2	201599920	LOC100507140;AOX2P	-0.0191519	0.0140257	–	–	–	–	–	–	–	–
cg02963732	2	216838053	MREG	-0.020374	0.0187302	-0.00296465	0.167396	–	–	–	–	–	–
cg25187347	2	232315627		-0.0171714	0.0362175	–	–	–	–	–	–	–	–
cg04837642	2	232462110		-0.0155473	0.00325421	–	–	–	–	–	–	–	–
cg07254416	2	235955447	SH3BP4	-0.0186516	3.38536e-06	–	–	–	–	–	–	–	–
cg24544177	2	237771837		-0.0248487	0.0055827	–	–	–	–	–	–	–	–
cg23621463	3	11600100	VGLL4	-0.0209378	0.0260163	–	–	–	–	–	–	–	–
cg13077833	3	12180203	SYN2	-0.0166853	0.0162753	–	–	–	–	–	–	–	–
cg19741945	3	32859587	TRIM71	-0.0158314	0.523079	-0.00747134	0.0518167	-0.00349618	0.659945	-0.01016	0.0448842	–	–
cg02103401	3	37033373	EPM2AIP1;MLH1	-0.0187823	0.0106442	–	–	-0.00839654	0.328939	–	–	–	–
cg08409097	3	39942410	MYRIP	-0.0235301	3.56105e-06	-0.00207434	0.520445	–	–	–	–	–	–
cg09495478	3	44938102	TGM4	-0.0210691	0.0188011	–	–	–	–	–	–	–	–
cg00836091	3	53290192	TKT	-0.0159713	0.00823868	–	–	–	–	–	–	–	–
cg06650819	3	179283451	ACTL6A	-0.0162494	0.0239084	–	–	–	–	–	–	–	–
cg20903874	3	195997609	PCYT1A	-0.0193031	0.0032876	–	–	–	–	–	–	–	–
cg22395422	4	10005631	SLC2A9	-0.0138982	0.0238014	–	–	–	–	–	–	–	–
cg15977738	4	40213960	RHOH	-0.0187292	0.00303459	–	–	–	–	–	–	–	–
cg00534274	4	139163341	SLC7A11	-0.0185886	0.0714031	-0.0197034	0.00653749	-0.00730064	0.221666	-0.0136038	0.0269388	–	–
cg07747768	4	139955158	NOCT	-0.0249213	0.0102779	–	–	–	–	–	–	–	–
cg24721647	4	185726836	ACSL1	-0.0183778	0.0270411	–	–	–	–	–	–	–	–
cg18793773	5	9862371	LOC285692	-0.0171526	0.0026904	–	–	–	–	–	–	–	–
cg20803418	5	20360523	CDH18	-0.0163047	0.0179957	–	–	–	–	–	–	–	–
cg14146573	5	21581827	GUSBP1	-0.0192305	8.02671e-05	–	–	–	–	–	–	–	–
cg12264517	5	66255020	MAST4	-0.0175829	0.0063814	–	–	–	–	–	–	–	–
cg03417325	5	76326094	AGGF1	-0.0212065	0.000771744	–	–	–	–	–	–	–	–
cg21714171	5	90577325		-0.0145506	0.0256118	–	–	-0.00488536	0.456766	–	–	–	–
cg04170400	5	131529382	P4HA2	-0.0206557	0.00724064	–	–	–	–	–	–	–	–
cg01619084	5	141474790		-0.0189533	0.0327053	–	–	–	–	–	–	–	–
cg17323243	5	141488153	NDFIP1	-0.0204988	1.10489e-05	-0.00569661	0.125967	–	–	–	–	–	–
cg19564008	5	179045131	HNRNPH1	-0.0196965	0.0024941	–	–	–	–	–	–	–	–
cg10492657	6	4854374	CDYL	-0.0198702	0.00012932	–	–	–	–	–	–	–	–
cg06307111	6	11127381	SMIM13	-0.0222129	0.0114526	–	–	–	–	–	–	–	–
cg15598276	6	32948343	BRD2	-0.0162278	1.50119e-10	–	–	–	–	–	–	–	–
cg14326631	6	48069361		-0.0161674	0.0102667	–	–	-0.0126243	0.0915513	–	–	–	–
cg16577947	6	168977235	SMOC2	-0.0163278	0.0122711	–	–	–	–	–	–	–	–
cg23510807	7	2567893	LFNG	-0.020984	0.00184093	–	–	–	–	–	–	–	–
cg25207432	7	6347542		-0.0171171	0.00428445	–	–	-0.00951002	0.133997	–	–	–	–
cg21040230	7	56243786		-0.0197552	0.000175511	-0.0040558	0.177688	–	–	–	–	–	–
cg26596975	7	75189250	HIP1	-0.0206047	0.000190581	-0.00615599	0.200034	0.0010294	0.893145	–	–	–	–
cg10363087	7	100031878		-0.0233234	3.11386e-05	–	–	0.00596861	0.376488	–	–	–	–
cg25387996	7	138647829	KIAA1549	-0.0164817	0.541654	-0.00767351	0.0450778	–	–	–	–	–	–
cg11327235	7	141489329	TAS2R5	-0.0169838	0.0251887	–	–	–	–	–	–	–	–
cg12649727	7	150870036		-0.0260728	8.83673e-07	–	–	–	–	–	–	–	–
cg13322197	7	157285786	LOC101927914	-0.0210997	5.0545e-07	–	–	–	–	–	–	–	–
cg17868857	8	38276278	FGFR1	-0.0204309	0.000816777	–	–	–	–	–	–	–	–
cg12574437	8	145532407	HSF1	-0.022128	0.0276185	–	–	–	–	–	–	–	–
cg01558151	9	34048101	UBAP2	-0.0186099	0.035953	–	–	–	–	–	–	–	–
cg04118652	9	115984874	FKBP15	-0.0236594	8.54235e-06	-0.00660632	0.313186	–	–	–	–	–	–
cg01086299	9	129103399	MVB12B	-0.0195632	0.0051428	–	–	–	–	–	–	–	–
cg01519030	10	6116974		-0.0119305	0.704272	–	–	-0.0193917	0.0112217	–	–	–	–
cg11676342	10	13516135	BEND7	-0.0171839	0.0263038	–	–	–	–	–	–	-0.0123562	0.0405394
cg26276014	10	17172646	CUBN	-0.0103727	0.844352	–	–	-0.0155781	0.0311183	–	–	–	–
cg16621738	10	70096969	HNRNPH3	-0.0170236	0.00019799	–	–	-0.00516178	0.537485	–	–	–	–
cg09352815	10	130337228		-0.0199855	0.00225738	–	–	–	–	–	–	–	–
cg07698336	11	15629742		-0.015122	0.0246934	–	–	–	–	–	–	–	–
cg07745373	11	58941415	DTX4	-0.0211669	0.0499048	–	–	–	–	–	–	–	–
cg05650911	11	63585213	C11orf84	-0.0140755	0.325909	-0.0119778	0.0359456	–	–	–	–	–	–
cg04372293	11	73980116	P4HA3	-0.0266899	1.47862e-05	–	–	–	–	–	–	–	–
cg09555097	11	88049447	CTSC	-0.0187445	0.00361368	–	–	–	–	–	–	–	–
cg16167582	11	114999804		-0.0136367	0.276869	–	–	-0.0155477	0.040989	–	–	–	–
cg01628098	11	132730745	OPCML	-0.0189252	0.0265239	–	–	–	–	–	–	–	–
cg06362743	12	2237980	CACNA1C	-0.0197401	0.0103606	–	–	–	–	–	–	–	–
cg09539845	12	32903713	YARS2	-0.0211235	0.000133438	–	–	–	–	–	–	–	–
cg01690274	12	33097414		-0.0167297	0.0189408	–	–	–	–	–	–	–	–
cg13215110	12	62525966	FAM19A2	-0.0157816	0.0493093	–	–	–	–	–	–	–	–
cg17904786	13	27998438	GTF3A	-0.0177098	0.116393	-0.00689092	0.0436848	–	–	–	–	-0.0102747	0.0436848
cg06338429	13	46689293		-0.0166068	0.00453835	–	–	-0.0106179	0.178996	–	–	–	–
cg26234463	13	79160885	RNF219-AS1	-0.0169875	0.0193285	–	–	–	–	–	–	–	–
cg12839005	13	102052204	NALCN	-0.0171317	0.0327814	–	–	-0.00827565	0.262993	–	–	–	–
cg22321764	14	62164219	HIF1A	-0.0193509	0.0168116	–	–	–	–	–	–	–	–
cg21514837	14	76421337	TTLL5	-0.0147999	0.439373	–	–	–	–	–	–	-0.0101325	0.0456107
cg02506606	14	105241881	AKT1	-0.012071	0.627181	-0.0117663	0.0393144	–	–	–	–	–	–
cg19511222	15	31453805	TRPM1	-0.0187694	0.0969861	-0.0160018	0.0362554	-0.00783542	0.248852	–	–	–	–
cg23129342	15	39283510		-0.016094	0.473688	-0.0085406	0.0447314	–	–	-0.00940193	0.0447314	–	–
cg04701897	15	64454143	PPIB	-0.0170511	0.0116078	–	–	–	–	–	–	–	–
cg10975833	15	73926484	NPTN	-0.0235349	0.00177927	–	–	–	–	–	–	–	–
cg27542466	15	90728004	SEMA4B	-0.0183737	0.00128806	–	–	-0.00738635	0.2422	–	–	–	–
cg26173375	15	101084509	LASS3	-0.0181222	0.0330326	–	–	-0.0105858	0.126017	–	–	–	–
cg04696391	16	3021794	PAQR4	-0.0147887	0.0347884	–	–	-0.00519354	0.460868	–	–	–	–
cg10285526	16	34787199		-0.0169484	0.024431	–	–	-0.0116825	0.0345633	–	–	–	–
cg26183482	17	1127742		-0.0171417	0.0223899	–	–	–	–	–	–	–	–
cg09579932	17	3499165	TRPV1	-0.0202407	0.00240248	–	–	–	–	–	–	–	–
cg04371653	17	4468347		-0.015424	0.0307818	–	–	–	–	–	–	–	–
cg19168948	17	16884775		-0.0179717	0.0357643	–	–	–	–	–	–	–	–
cg03022149	17	17268830		-0.0197373	0.00163794	–	–	-0.00302671	0.671297	–	–	–	–
cg15738800	17	46035272	PRR15L	-0.0182446	0.00739625	–	–	–	–	–	–	–	–
cg14452932	17	49785422	CA10	-0.020268	0.0111944	–	–	–	–	–	–	–	–
cg26198854	17	62569073	SMURF2	-0.0220622	0.00112669	–	–	–	–	–	–	–	–
cg13298379	17	73821508	UNK	-0.0230142	2.8667e-08	–	–	–	–	–	–	–	–
cg19301632	18	21978109	OSBPL1A	-0.0132359	0.391534	-0.00622696	0.0363597	–	–	–	–	–	–
cg05532093	18	77186817	NFATC1	-0.0331855	5.08548e-08	-0.00226757	0.192652	–	–	-0.0156705	0.0258772	–	–
cg03069611	18	77476376	CTDP1	-0.0186842	0.00516698	–	–	–	–	–	–	–	–
cg01227084	19	2774520	SGTA	-0.0164367	0.0333167	–	–	–	–	–	–	–	–
cg01331198	19	2774541	SGTA	-0.0174469	0.00437141	–	–	–	–	–	–	–	–
cg21756782	19	5974686	RANBP3	-0.0183089	0.00301094	–	–	–	–	–	–	–	–
cg08693754	19	8668698	ADAMTS10	-0.0159677	0.265164	-0.00809701	0.0746964	-0.0139818	0.0277081	-0.0091455	0.0746964	–	–
cg06767552	19	9250756	ZNF317	-0.0153276	0.00521184	–	–	–	–	–	–	–	–
cg02961384	19	17188766	MYO9B	-0.0229549	1.60954e-06	–	–	–	–	–	–	–	–
cg27027478	19	32252576		-0.0192547	0.00859813	–	–	0.00335871	0.683937	–	–	–	–
cg05312704	19	41704679	CYP2S1	-0.0111278	0.790858	–	–	-0.0111064	0.0364192	–	–	–	–
cg16891376	19	49976438	FLT3LG	-0.0164368	0.0343528	-0.00550329	0.0428317	–	–	–	–	–	–
cg26310567	20	713589		-0.0164914	0.00385668	–	–	–	–	–	–	–	–
cg06054914	20	18121927	CSRP2BP;PET117	-0.0238401	5.76047e-06	–	–	–	–	–	–	–	–
cg05544761	20	30953592	ASXL1	-0.0153495	0.0349082	–	–	-0.00621927	0.221142	–	–	–	–
cg01082601	20	36156960	BLCAP	-0.0158531	0.156029	-0.00780201	0.0958686	–	–	–	–	-0.0123337	0.0306545
cg22877178	20	56559965		-0.0197687	0.00103221	–	–	–	–	–	–	–	–
cg11221537	21	17079056		-0.0142845	0.0223471	–	–	–	–	–	–	–	–
cg13462430	21	44719430		-0.0160434	0.0246328	-0.00934994	0.0607715	–	–	-0.00975788	0.0607715	-0.00805888	0.0712904
cg25517707	21	45936466	C21orf90	-0.0174338	0.130899	-0.0151254	0.0123651	–	–	–	–	-0.00875754	0.137754
cg16449355	21	46120755	TSPEAR	-0.0206019	0.00211895	–	–	–	–	–	–	–	–
cg05352541	22	28315563	PITPNB;LOC284900	-0.0205018	0.211034	-0.00588045	0.0402063	–	–	-0.0139026	0.03158	-0.00958898	0.0661213
cg02570805	22	47195095	TBC1D22A	-0.0171307	0.0266499	–	–	–	–	–	–	–	–
cg05625006	22	48654815		-0.0178614	0.0287868	–	–	–	–	–	–	–	–
