# Supplementary material for: Differential DNA methylation in blood as potential mediator of the association between ambient PM2.5 and cerebrospinal fluid biomarkers of Alzheimer’s disease among a cognitively normal population-based cohort
Source: Mol Psychiatry. Author manuscript; Available in PMC 2026 Jul 13. (PMC13358818; doi:10.1038/s41380-026-03662-9)
Supplement: Supplemental Table 5 [file NIHMS2190296-supplement-Supplemental_Table_5.xlsx]

## Sheet: TableS4
Table S5. BECon Blood-Brain Epigenetic Concordance for the 9 noteworthy CpG sties identified through high-dimensional mediation analyses.
CpG	Chromosome	Position	Associated Genes	CpG in Feature of Gene, respectively	Cor Blood-BA7	Cor Blood- BA10	Cor Blood- BA20	Mean Cor All Brain	SD Mean Cor All Brain	Percentile of Mean Cor All Brain (positive)	Percentile of Mean Cor All Brain (negative)	Mean Change Beta with Blood Cell Composition Normalization	Mean Change Beta with Brain Cell Composition Normalization	Percentile rank of CpG Change Beta with Blood Cell Comp	Percentile rank of CpG Change Beta with Brain Cell Comp	Var in Blood	Var in All Brain	Var in BA7	Var in BA10	Var in BA20
cg21682780	1	200211351	None	intergenic	-0.1	0.0764706	-0.270588	-0.0980392	0.173538	-	<50%	0	0	<50% (Blood Cell Comp.)	<50% (Brain Cell Comp.)	0.0183845	0.0153028	0.0101318	0.0156912	0.0150032
cg00534274	4	139163341	SLC7A11	promoter	-0.0705882	0.188235	-0.0852941	0.0107843	0.153853	<50%	-	0.03	0	75-90% (Blood Cell Comp.)	<50% (Brain Cell Comp.)	0.144965	0.078902	0.0740011	0.07824	0.0580902
cg11676342	10	13516135	BEND7	intragenic
cg17904786	13	27998438	GTF3A	promoter	-0.0647059	-0.502941	-0.394118	-0.320588	0.228183	-	0.9	0	0	<50% (Blood Cell Comp.)	<50% (Brain Cell Comp.)	0.00594643	0.00532785	0.00519456	0.00620261	0.00239834
cg23129342	15	39283510	None	intergenic
cg10285526	16	34787199	None	intergenic	0.323529	0.505882	0.226471	0.351961	0.141859	75-90%	-	0.04	0	75-90% (Blood Cell Comp.)	<50% (Brain Cell Comp.)	0.151896	0.134913	0.137904	0.122863	0.123765
cg05532093	18	77186817	NFATC1	intragenic	-0.0117647	0.388235	0.0705882	0.14902	0.211219	50-75%	-	0	0.01	<50% (Blood Cell Comp.)	50-75% (Brain Cell Comp.)	0.0452774	0.0683678	0.0446983	0.048606	0.0551921
cg16891376	19	49976438	FLT3LG	promoter	0.526471	0.420588	0.388235	0.445098	0.0723035	0.9	-	0.02	0.01	50-75% (Blood Cell Comp.)	50-75% (Brain Cell Comp.)	0.066681	0.0636766	0.0669466	0.0555056	0.0604058
cg05352541	22	28315563	MIR3199-2, TTC28-AS1, PITPNB	promoter, promoter, promoter	-0.0617647	-0.185294	-0.0794118	-0.108824	0.0668107	-	<50%	0	0	<50% (Blood Cell Comp.)	<50% (Brain Cell Comp.)	0.00353798	0.00311819	0.00157311	0.00372084	0.00255056
																Green: Variability of DNAm above threshold of 0.05
Grey: CpG data not available on BECon tool
CpG	Percentile of Mean Cor All Brain (positive)	Percentile of Mean Cor All Brain (negative)	Mean Change Beta with Blood Cell Composition Normalization	Mean Change Beta with Brain Cell Composition Normalization	Percentile rank of CpG Change Beta with Blood Cell Comp	Percentile rank of CpG Change Beta with Brain Cell Comp	Var in Blood	Var in All Brain	Var in BA7	Var in BA10	Var in BA20
cg21682780	-	<50%	0	0	<50% (Blood Cell Comp.)	<50% (Brain Cell Comp.)	0.0183845	0.0153028	0.0101318	0.0156912	0.0150032
cg00534274	<50%	-	0.03	0	75-90% (Blood Cell Comp.)	<50% (Brain Cell Comp.)	0.144965	0.078902	0.0740011	0.07824	0.0580902
cg11676342
cg17904786	-	0.9	0	0	<50% (Blood Cell Comp.)	<50% (Brain Cell Comp.)	0.00594643	0.00532785	0.00519456	0.00620261	0.00239834
cg23129342
cg10285526	75-90%	-	0.04	0	75-90% (Blood Cell Comp.)	<50% (Brain Cell Comp.)	0.151896	0.134913	0.137904	0.122863	0.123765
cg05532093	50-75%	-	0	0.01	<50% (Blood Cell Comp.)	50-75% (Brain Cell Comp.)	0.0452774	0.0683678	0.0446983	0.048606	0.0551921
cg16891376	0.9	-	0.02	0.01	50-75% (Blood Cell Comp.)	50-75% (Brain Cell Comp.)	0.066681	0.0636766	0.0669466	0.0555056	0.0604058
cg05352541	-	<50%	0	0	<50% (Blood Cell Comp.)	<50% (Brain Cell Comp.)	0.00353798	0.00311819	0.00157311	0.00372084	0.00255056
							Green: Variability of DNAm above threshold of 0.05
