# Supplementary material for: Differential DNA methylation in blood as potential mediator of the association between ambient PM2.5 and cerebrospinal fluid biomarkers of Alzheimer’s disease among a cognitively normal population-based cohort
Source: Mol Psychiatry. Author manuscript; Available in PMC 2026 Jul 13. (PMC13358818; doi:10.1038/s41380-026-03662-9)
Supplement: Supplemental Table 6 [file NIHMS2190296-supplement-Supplemental_Table_6.xlsx]

## Sheet: TableS5
Table S6. Blood-Brain Epigenetic Concordance for the 9 noteworthy CpG sties identified through high-dimensional mediation analyses using the Gene Expression Omnibus Database [Accession code GSE111165].
CpG	Blood Correlation	Blood P-Value
cg21682780	0.337662	0.134609
cg00534274	0.315584	0.163284
cg11676342	0.431169	0.0523236
cg17904786	0.175325	0.445427
cg23129342	0.18961	0.408652
cg10285526	0.855844	<0.00001
cg05532093	0.236364	0.300866
cg16891376	0.511688	0.0190787
cg05352541	0.358442	0.111134
