# Supplementary material for: Differential DNA methylation in blood as potential mediator of the association between ambient PM2.5 and cerebrospinal fluid biomarkers of Alzheimer’s disease among a cognitively normal population-based cohort
Source: Mol Psychiatry. Author manuscript; Available in PMC 2026 Jul 13. (PMC13358818; doi:10.1038/s41380-026-03662-9)
Supplement: Supplemental Table 7 [file NIHMS2190296-supplement-Supplemental_Table_7.xlsx]

## Sheet: TableS6-898CpG
Table S7. GO terms that were nominally significant (p<0.05) for the 898 CpG sites filtered from the first step.
	ONTOLOGY	TERM	N genes in term	N differentially methylated genes	P-value	FDR	Significant Genes In Set
GO:1990910	BP	response to hypobaric hypoxia	2	2	0.000953853	1	HSF1,ADAM15
GO:0009383	MF	rRNA (cytosine-C5-)-methyltransferase activity	3	2	0.00107025	1	NSUN4,NOP2
GO:0002095	CC	caveolar macromolecular signaling complex	2	2	0.00200402	1	CAV1,CAV2
GO:1905898	BP	positive regulation of response to endoplasmic reticulum stress	34	6	0.002202	1	DAB2IP,UBQLN1,SGTA,BOK,BAG6,CAV1
GO:1903052	BP	positive regulation of proteolysis involved in protein catabolic process	123	12	0.00224955	1	CTSC,DAB2IP,SH3RF2,CDC20B,AKT1,DISC1,UBQLN1,TRIM67,SGTA,BAG6,AXIN1,L3MBTL3,CAV1
GO:0035329	BP	hippo signaling	42	8	0.0023888	1	FRMD6,SHANK2,WWTR1,SCHIP1,STK3,TIAL1,LIMD1,VGLL4
GO:0015417	MF	ABC-type polyamine transporter activity	2	2	0.00240093	1	ATP13A2,ATP13A3
GO:1904294	BP	positive regulation of ERAD pathway	15	4	0.00241956	1	UBQLN1,SGTA,BAG6,CAV1
GO:0051000	BP	positive regulation of nitric-oxide synthase activity	15	4	0.00307874	1	AKT1,HIF1A,TERF2,NOS1AP
GO:0035330	BP	regulation of hippo signaling	25	6	0.00311178	1	FRMD6,SHANK2,SCHIP1,TIAL1,LIMD1,VGLL4
GO:0170033	BP	L-amino acid metabolic process	154	12	0.00334898	1	CTPS1,SEPHS1,ICMT,DDAH1,SLC7A11,P4HA3,MAT1A,MTRR,NOS1,QDPR,DGLUCY,SLC38A1,P4HA2
GO:0005351	MF	carbohydrate:proton symporter activity	7	3	0.00358022	1	SLC45A1,SLC2A9,SLC2A10
GO:0032610	BP	interleukin-1 alpha production	11	3	0.00372099	1	P2RX7,CX3CL1,IL1R2
GO:0032650	BP	regulation of interleukin-1 alpha production	11	3	0.00372099	1	P2RX7,CX3CL1,IL1R2
GO:0032690	BP	negative regulation of interleukin-1 alpha production	5	2	0.00375084	1	CX3CL1,IL1R2
GO:0016434	MF	rRNA (cytosine) methyltransferase activity	4	2	0.00377506	1	NSUN4,NOP2
GO:0098909	BP	regulation of cardiac muscle cell action potential involved in regulation of contraction	7	3	0.00393263	1	HCN4,ATP2A2,CAV1
GO:0006520	BP	amino acid metabolic process	282	18	0.00498088	1	CTPS1,DDC,EPRS1,SEPHS1,ICMT,DDAH1,SLC7A11,P4HA3,MAT1A,MTRR,NOS1,OCA2,YARS2,QDPR,DGLUCY,SLC38A1,P4HA2,ACY1,SLC25A44
GO:0008169	MF	C-methyltransferase activity	6	2	0.00528039	1	NSUN4,NOP2
GO:0032368	BP	regulation of lipid transport	156	12	0.00550295	1	ABCA2,EPRS1,AKT1,ACSL1,ABCA5,LRP1,MIR19B1,MYB,NTSR1,P2RX7,DISP3,CAV1,ABCG1
GO:2000191	BP	regulation of fatty acid transport	31	5	0.00586724	1	EPRS1,AKT1,ACSL1,NTSR1,P2RX7
GO:0035585	BP	calcium-mediated signaling using extracellular calcium source	3	2	0.00590174	1	P2RX7,CACNA1C
GO:0160049	BP	negative regulation of cGAS/STING signaling pathway	12	3	0.00592925	1	AKT1,PRKDC,ZDHHC18
GO:1904292	BP	regulation of ERAD pathway	22	4	0.0064205	1	UBQLN1,SGTA,BAG6,CAV1
GO:0045950	BP	negative regulation of mitotic recombination	4	2	0.00665538	1	MLH1,TERF2
GO:0045732	BP	positive regulation of protein catabolic process	193	15	0.00684582	1	DAB2IP,SH3RF2,CDC20B,ABCA2,AKT1,NEDD4L,CSNK2A3,UBQLN1,LRP1,RGMA,SGTA,BAG6,NDFIP1,AXIN1,CAV1,VGLL4
GO:0140896	BP	cGAS/STING signaling pathway	13	3	0.00693976	1	AKT1,PRKDC,ZDHHC18
GO:0008143	MF	poly(A) binding	22	4	0.00701069	1	PPIE,ELAVL4,RBMS1,RBMS2
GO:0044539	BP	long-chain fatty acid import into cell	18	4	0.00729868	1	EPRS1,AKT1,ACSL1,ACSL3
GO:0071218	BP	cellular response to misfolded protein	13	3	0.00747392	1	DNAJB12,UBE2W,CAV1
GO:0014855	BP	striated muscle cell proliferation	81	9	0.00839182	1	NDC80,FGFR1,ZFPM2,TENM4,MIR19B1,MIR17HG,MYB,SKI,TP73,CAV2,VGLL4
GO:0033235	BP	positive regulation of protein sumoylation	12	3	0.00843958	1	GNL3,MUL1,HDAC4
GO:2000586	BP	regulation of platelet-derived growth factor receptor-beta signaling pathway	8	3	0.00910859	1	HIP1,LRP1,PTPN12
GO:0015757	BP	galactose transmembrane transport	5	2	0.00923989	1	SLC45A1,SLC2A10
GO:0014054	BP	positive regulation of gamma-aminobutyric acid secretion	4	2	0.00944426	1	NTSR1,P2RX7
GO:0061909	BP	autophagosome-lysosome fusion	10	3	0.00955593	1	VPS39,ATP13A2,ARL8B
GO:0016321	BP	female meiosis chromosome segregation	6	2	0.009904	1	MLH1,TTK
GO:0098901	BP	regulation of cardiac muscle cell action potential	28	5	0.0107197	1	HCN4,ATP2A2,CACNA1C,CAV1,NOS1AP
GO:0032370	BP	positive regulation of lipid transport	87	8	0.0113294	1	ACSL1,ABCA5,LRP1,MYB,NTSR1,P2RX7,CAV1,ABCG1
GO:0071889	MF	14-3-3 protein binding	32	6	0.0114073	1	DAB2IP,AKT1,TBC1D22A,PRKCE,SRPK2,RIPOR2
GO:0140212	BP	regulation of long-chain fatty acid import into cell	8	3	0.0114271	1	EPRS1,AKT1,ACSL1
GO:0045429	BP	positive regulation of nitric oxide biosynthetic process	39	5	0.0118073	1	AKT1,DDAH1,NFATC3,TRPV1,NOS1AP
GO:0009896	BP	positive regulation of catabolic process	594	31	0.0118562	1	TRIM71,DAB2IP,SH3RF2,CDC20B,ABCA2,AKT1,CCNY,TNRC6B,NEDD4L,SH3BP4,NOCT,DISC1,CSNK2A3,UBQLN1,HIF1A,HSF1,LRP1,MIRLET7A1,MIR19B1,MIR20A,MLH1,TRIM67,YBX1,P2RX7,PRKCE,RGMA,SCOC,SGTA,BAG6,NDFIP1,AXIN1,L3MBTL3,CAV1,VGLL4
GO:0070198	BP	protein localization to chromosome, telomeric region	28	4	0.0120125	1	ZNF827,GNL3,TERF2,TNKS
GO:0140354	BP	lipid import into cell	21	4	0.0121751	1	EPRS1,AKT1,ACSL1,ACSL3
GO:1904407	BP	positive regulation of nitric oxide metabolic process	40	5	0.0123724	1	AKT1,DDAH1,NFATC3,TRPV1,NOS1AP
GO:0018208	BP	peptidyl-proline modification	32	4	0.0126123	1	PPIE,P4HA3,PPIB,P4HA2
GO:0051788	BP	response to misfolded protein	15	3	0.0126841	1	DNAJB12,UBE2W,CAV1
GO:1904206	BP	positive regulation of skeletal muscle hypertrophy	1	1	0.0127742	1	MYMK
GO:1901800	BP	positive regulation of proteasomal protein catabolic process	104	9	0.0128263	1	DAB2IP,SH3RF2,CDC20B,AKT1,UBQLN1,SGTA,BAG6,AXIN1,CAV1
GO:1901605	BP	alpha-amino acid metabolic process	205	13	0.0128404	1	CTPS1,SEPHS1,ICMT,DDAH1,SLC7A11,P4HA3,MAT1A,MTRR,NOS1,OCA2,QDPR,DGLUCY,SLC38A1,P4HA2
GO:0046426	BP	negative regulation of receptor signaling pathway via JAK-STAT	24	4	0.013192	1	DAB1,PPP2R1A,PTPRD,CAV1
GO:0050999	BP	regulation of nitric-oxide synthase activity	25	4	0.0131962	1	AKT1,HIF1A,TERF2,NOS1AP
GO:0051154	BP	negative regulation of striated muscle cell differentiation	40	5	0.0133598	1	DKK1,YBX1,BDNF,CTDP1,HDAC4
GO:0070268	BP	cornification	9	2	0.0134607	1	CERS3,CYP26B1
GO:0106105	MF	Ala-tRNA(Thr) hydrolase activity	1	1	0.0134608	1	DTD2
GO:0035332	BP	positive regulation of hippo signaling	9	3	0.0135317	1	FRMD6,SCHIP1,TIAL1
GO:0051148	BP	negative regulation of muscle cell differentiation	67	7	0.0140171	1	DKK1,NFATC1,NFATC3,YBX1,BDNF,CTDP1,HDAC4
GO:0019829	MF	ATPase-coupled monoatomic cation transmembrane transporter activity	51	6	0.014485	1	TCIRG1,ATP6V1G3,ATP13A2,ATP2A2,ATP2B2,ATP13A3
GO:0099023	CC	vesicle tethering complex	66	7	0.0145684	1	VPS39,VPS8,SH3BP1,MYRIP,EIPR1,VPS51,TRAPPC9
GO:0007029	BP	endoplasmic reticulum organization	95	8	0.0150592	1	GAK,STX18,ESYT2,SGTA,BAG6,ZBED3,JAGN1,CAV2
GO:0042626	MF	ATPase-coupled transmembrane transporter activity	93	9	0.0151451	1	TCIRG1,ATP6V1G3,ABCA2,ATP13A2,ABCA5,ATP2A2,ATP2B2,ATP13A3,ABCG1
GO:0070004	MF	cysteine-type exopeptidase activity	7	2	0.0151852	1	MINDY2,SCRN1
GO:0045428	BP	regulation of nitric oxide biosynthetic process	60	6	0.0157904	1	AKT1,DDAH1,MIR92A1,NFATC3,TRPV1,CAV1,NOS1AP
GO:0009087	BP	methionine catabolic process	1	1	0.0160422	1	MAT1A
GO:0006809	BP	nitric oxide biosynthetic process	74	7	0.016275	1	AKT1,DDAH1,MIR92A1,NFATC3,NOS1,TRPV1,CAV1,NOS1AP
GO:2000587	BP	negative regulation of platelet-derived growth factor receptor-beta signaling pathway	4	2	0.0164256	1	LRP1,PTPN12
GO:0008591	BP	regulation of Wnt signaling pathway, calcium modulating pathway	1	1	0.0165279	1	DKK1
GO:0045813	BP	positive regulation of Wnt signaling pathway, calcium modulating pathway	1	1	0.0165279	1	DKK1
GO:1904701	BP	Wnt-Frizzled-LRP5/6 complex assembly	1	1	0.0165279	1	DKK1
GO:1904711	BP	regulation of Wnt-Frizzled-LRP5/6 complex assembly	1	1	0.0165279	1	DKK1
GO:1904723	BP	negative regulation of Wnt-Frizzled-LRP5/6 complex assembly	1	1	0.0165279	1	DKK1
GO:1904958	BP	positive regulation of midbrain dopaminergic neuron differentiation	1	1	0.0165279	1	DKK1
GO:1905607	BP	negative regulation of presynapse assembly	1	1	0.0165279	1	DKK1
GO:0080164	BP	regulation of nitric oxide metabolic process	62	6	0.0168983	1	AKT1,DDAH1,MIR92A1,NFATC3,TRPV1,CAV1,NOS1AP
GO:0070717	MF	poly-purine tract binding	27	4	0.0169275	1	PPIE,ELAVL4,RBMS1,RBMS2
GO:0002756	BP	MyD88-independent toll-like receptor signaling pathway	16	3	0.0169736	1	PRKCE,TRAF3,TNIP3
GO:0000019	BP	regulation of mitotic recombination	7	2	0.0175115	1	MLH1,TERF2
GO:0051054	BP	positive regulation of DNA metabolic process	289	18	0.0175339	1	AKT1,EYA2,FGFR1,GNL3,HNRNPA1,HSF1,IGF1R,MGMT,MLH1,NFATC1,UIMC1,PKIB,PRKDC,EP400,SMOC2,TERF2,DPF3,ACTL6A,TNKS
GO:0060083	BP	smooth muscle contraction involved in micturition	3	2	0.0175951	1	KCNMA1,TRPV1
GO:0001161	MF	intronic transcription regulatory region sequence-specific DNA binding	11	3	0.0179045	1	NCOA2,HSF1,NKX2-1
GO:0044860	BP	protein localization to plasma membrane raft	5	2	0.0180425	1	CAV1,MYADM
GO:1901994	BP	negative regulation of meiotic cell cycle phase transition	7	2	0.0180471	1	OVOL1,TTK
GO:1903050	BP	regulation of proteolysis involved in protein catabolic process	211	14	0.0183036	1	CTSC,TLK2,DAB2IP,SH3RF2,CDC20B,AKT1,DISC1,GNA12,UBQLN1,TRIM67,SGTA,BAG6,AXIN1,L3MBTL3,CAV1
GO:0008401	MF	retinoic acid 4-hydroxylase activity	10	2	0.0183303	1	CYP2S1,CYP26B1
GO:0033737	MF	1-pyrroline dehydrogenase activity	1	1	0.0184366	1	ALDH9A1
GO:0047105	MF	4-trimethylammoniobutyraldehyde dehydrogenase activity	1	1	0.0184366	1	ALDH9A1
GO:0007501	BP	mesodermal cell fate specification	13	3	0.0184657	1	EYA2,FGFR1,DKK1
GO:0033002	BP	muscle cell proliferation	235	16	0.0190109	1	CDH13,NDC80,AKT1,FGFR1,ZFPM2,TENM4,GNA12,ANG,IGF1R,MIR19B1,MIR20A,MIR17HG,MYB,FOXJ2,PRKDC,CX3CL1,SKI,TP73,CAV2,VGLL4
GO:1990405	MF	protein antigen binding	7	2	0.0190808	1	PPP2R1A,EP400
GO:0032683	BP	negative regulation of connective tissue growth factor production	1	1	0.0191211	1	SLC2A10
GO:1902729	BP	negative regulation of proteoglycan biosynthetic process	1	1	0.0191211	1	SLC2A10
GO:0032770	BP	positive regulation of monooxygenase activity	25	4	0.0198228	1	AKT1,HIF1A,TERF2,NOS1AP
GO:0019178	MF	NADP phosphatase activity	1	1	0.0199697	1	NOCT
GO:0102757	MF	NADPH phosphatase activity	1	1	0.0199697	1	NOCT
GO:0070184	BP	mitochondrial tyrosyl-tRNA aminoacylation	1	1	0.020227	1	YARS2
GO:0072545	MF	tyrosine binding	1	1	0.020227	1	YARS2
GO:0007266	BP	Rho protein signal transduction	134	12	0.0202651	1	CDH13,AKAP13,ARHGEF18,GNA12,ARRB1,MYO9B,PLXNB1,RHOJ,PLEKHG5,STARD13,ADGRG1,RIPOR2
GO:1905952	BP	regulation of lipid localization	186	12	0.0203874	1	ABCA2,EPRS1,AKT1,ACSL1,ABCA5,LRP1,MIR19B1,MYB,NTSR1,P2RX7,DISP3,CAV1,ABCG1
GO:0004656	MF	procollagen-proline 4-dioxygenase activity	5	2	0.0204194	1	P4HA3,P4HA2
GO:0004155	MF	6,7-dihydropteridine reductase activity	1	1	0.0204508	1	QDPR
GO:0051066	BP	dihydrobiopterin metabolic process	1	1	0.0204508	1	QDPR
GO:0044601	BP	protein denucleotidylation	1	1	0.0211879	1	FICD
GO:0044602	BP	protein deadenylylation	1	1	0.0211879	1	FICD
GO:0044603	MF	protein adenylylhydrolase activity	1	1	0.0211879	1	FICD
GO:0090382	BP	phagosome maturation	28	4	0.0211965	1	TCIRG1,P2RX7,ARL8B,MREG
GO:1905897	BP	regulation of response to endoplasmic reticulum stress	79	7	0.0213372	1	FICD,DAB2IP,UBQLN1,SGTA,BOK,BAG6,CAV1
GO:0015662	MF	P-type ion transporter activity	22	4	0.0215801	1	ATP13A2,ATP2A2,ATP2B2,ATP13A3
GO:0140358	MF	P-type transmembrane transporter activity	22	4	0.0215801	1	ATP13A2,ATP2A2,ATP2B2,ATP13A3
GO:0005010	MF	insulin-like growth factor receptor activity	3	2	0.0217768	1	IGF1R,CRIM1
GO:0016709	MF	oxidoreductase activity, acting on paired donors, with incorporation or reduction of molecular oxygen, NAD(P)H as one donor, and incorporation of one atom of oxygen	38	4	0.02178	1	NOS1,COQ6,CYP26B1,MICAL3,MICAL1
GO:0043087	BP	regulation of GTPase activity	279	21	0.0222123	1	FERMT2,FICD,CHN2,AGAP1,TBC1D16,RASGEF1B,DAB2IP,SNX13,SH3BP1,SH3BP4,TBC1D22A,NTRK1,PLXNA2,PLXNB1,ARHGAP22,CX3CL1,TBC1D10A,CAV2,RGS9,PLXNA4,RIPOR2
GO:0070836	BP	caveola assembly	5	2	0.0223293	1	CAV1,CAV2
GO:0036034	BP	mediator complex assembly	1	1	0.0225666	1	MED25
GO:2001176	BP	regulation of mediator complex assembly	1	1	0.0225666	1	MED25
GO:2001178	BP	positive regulation of mediator complex assembly	1	1	0.0225666	1	MED25
GO:0031526	CC	brush border membrane	57	6	0.0225775	1	SHANK2,SLC7A11,GNA12,SLC6A19,SLC20A2,CUBN
GO:1901340	BP	negative regulation of store-operated calcium channel activity	1	1	0.0230251	1	UBQLN1
GO:0010874	BP	regulation of cholesterol efflux	54	5	0.0232108	1	ABCA2,ABCA5,LRP1,MIR19B1,CAV1,ABCG1
GO:1903096	BP	protein localization to meiotic spindle midzone	1	1	0.0234421	1	TTK
GO:1905359	BP	protein localization to meiotic spindle	1	1	0.0234421	1	TTK
GO:0008194	MF	UDP-glycosyltransferase activity	141	10	0.0244055	1	B3GNT2,MGAT4A,GALNT2,GCNT2,B3GAT1,B4GALNT3,GALNT18,LFNG,MGAT5,GALNT9,POGLUT2,B3GALT4
GO:0014705	CC	C zone	1	1	0.0245051	1	MYBPC3
GO:0019870	MF	potassium channel inhibitor activity	5	2	0.0246997	1	NEDD4L,CAV1
GO:0005402	MF	carbohydrate:monoatomic cation symporter activity	15	3	0.0251006	1	SLC5A10,SLC45A1,SLC2A9,SLC2A10
GO:0008681	MF	2-octaprenyl-6-methoxyphenol hydroxylase activity	1	1	0.0251083	1	COQ6
GO:0106364	MF	4-hydroxy-3-all-trans-hexaprenylbenzoate oxygenase activity	1	1	0.0251083	1	COQ6
GO:1903721	BP	positive regulation of I-kappaB phosphorylation	6	2	0.0252512	1	AKT1,CX3CL1
GO:0001527	CC	microfibril	13	3	0.0254866	1	MFAP1,ADAMTS10,LTBP4
GO:0002026	BP	regulation of the force of heart contraction	26	4	0.0258102	1	NOS1,ATP2A2,SLC9A1,CAV1
GO:1903691	BP	positive regulation of wound healing, spreading of epidermal cells	5	2	0.0258725	1	FERMT2,RREB1
GO:1990090	BP	cellular response to nerve growth factor stimulus	47	6	0.0259761	1	ELAVL4,AKT1,NTRK1,BDNF,TRPV1,MAGI2
GO:0045237	MF	CXCR1 chemokine receptor binding	1	1	0.0259888	1	CX3CL1
GO:0051041	BP	positive regulation of calcium-independent cell-cell adhesion	1	1	0.0259888	1	CX3CL1
GO:1900450	BP	negative regulation of glutamate receptor signaling pathway	1	1	0.0259888	1	CX3CL1
GO:0046209	BP	nitric oxide metabolic process	81	7	0.0261503	1	AKT1,DDAH1,MIR92A1,NFATC3,NOS1,TRPV1,CAV1,NOS1AP
GO:0043515	MF	kinetochore binding	6	2	0.0265199	1	TTK,MAD1L1
GO:0038180	BP	nerve growth factor signaling pathway	13	3	0.0270366	1	NTRK1,BDNF,MAGI2
GO:0009968	BP	negative regulation of signal transduction	1320	64	0.0270992	1	MIR1224,TRABD2A,DAB2IP,SH3RF2,DAB1,ASXL1,DUSP8,HTRA4,AKT1,MECOM,EYA2,BEND6,FHL2,RASA3,SHANK2,DKK1,SNX13,SH3BP1,SH3BP4,BRMS1,WWTR1,UBQLN1,HIF1A,IGF1R,INPP5A,LFNG,RHOH,LRP1,MIRLET7A1,MIRLET7F1,MIR19B1,MIR20A,MIR92A1,ARRB1,SMAD5,MCC,TRIM67,P2RX7,CRIM1,INPP5K,PPP2R1A,UBE2W,PRKDC,CYP26B1,PTPN12,PTPRD,RGS12,BDNF,CX3CL1,SEC14L1,SMURF2,SKI,BOK,STK3,NKX2-1,IL1R2,MUL1,TNIP3,SLC2A10,AXIN1,ZDHHC18,CAV1,CAV2,…
GO:1990189	MF	peptide-serine-alpha-N-acetyltransferase activity	2	1	0.0271672	1	NAA40
GO:0042176	BP	regulation of protein catabolic process	338	20	0.0272768	1	TLK2,DAB2IP,SH3RF2,CDC20B,ABCA2,AKT1,NEDD4L,ATP13A2,RNF19A,GNA12,CSNK2A3,GRIN2C,UBQLN1,LRP1,RGMA,SGTA,BAG6,NDFIP1,AXIN1,CAV1,VGLL4
GO:0015594	MF	ABC-type putrescine transporter activity	1	1	0.0274199	1	ATP13A3
GO:0039532	BP	negative regulation of cytoplasmic pattern recognition receptor signaling pathway	48	5	0.0276801	1	AKT1,UBQLN1,PRKDC,SEC14L1,ZDHHC18
GO:2001151	BP	regulation of renal water transport	1	1	0.0277263	1	INPP5K
GO:2001153	BP	positive regulation of renal water transport	1	1	0.0277263	1	INPP5K
GO:2000243	BP	positive regulation of reproductive process	86	7	0.027917	1	LHFPL2,ZFPM2,LFNG,OVOL1,BNC1,SMURF2,UNC5C
GO:0070252	BP	actin-mediated cell contraction	109	10	0.0281183	1	HCN4,FRMD6,NEDD4L,MYBPC3,MYL6,ATP2A2,SLC9A1,CACNA1C,CAV1,NOS1AP
GO:0170039	BP	proteinogenic amino acid metabolic process	138	9	0.0281471	1	CTPS1,SEPHS1,DDAH1,SLC7A11,MAT1A,MTRR,NOS1,QDPR,DGLUCY,SLC38A1
GO:1903064	BP	positive regulation of reverse cholesterol transport	1	1	0.028197	1	ABCA5
GO:1905280	BP	negative regulation of retrograde transport, endosome to Golgi	1	1	0.0282939	1	ARFIP1
GO:0019888	MF	protein phosphatase regulator activity	87	8	0.0282945	1	RCAN3,SH3RF2,PPP1R16B,GNA12,MGAT5,PPP2R1A,PPP2R2A,PPP2R5C
GO:0002505	BP	antigen processing and presentation of polysaccharide antigen via MHC class II	1	1	0.0285523	1	ARL8B
GO:0002747	BP	antigen processing and presentation following phagocytosis	1	1	0.0285523	1	ARL8B
GO:0046754	BP	viral exocytosis	1	1	0.0285523	1	ARL8B
GO:0009064	BP	glutamine family amino acid metabolic process	69	6	0.0285652	1	CTPS1,DDAH1,SLC7A11,NOS1,DGLUCY,SLC38A1
GO:2000193	BP	positive regulation of fatty acid transport	23	3	0.02861	1	ACSL1,NTSR1,P2RX7
GO:0006656	BP	phosphatidylcholine biosynthetic process	28	4	0.0287107	1	PEMT,SLC44A3,ACSL3,PCYT1A
GO:0004445	MF	inositol-polyphosphate 5-phosphatase activity	6	2	0.0287135	1	INPP5A,INPP5K
GO:0052659	MF	inositol-1,3,4,5-tetrakisphosphate 5-phosphatase activity	5	2	0.0288042	1	INPP5A,INPP5K
GO:0071613	BP	granzyme B production	2	1	0.0290327	1	CD244
GO:0071661	BP	regulation of granzyme B production	2	1	0.0290327	1	CD244
GO:0071663	BP	positive regulation of granzyme B production	2	1	0.0290327	1	CD244
GO:0051232	BP	meiotic spindle elongation	1	1	0.0291832	1	PPP2R1A
GO:0071359	BP	cellular response to dsRNA	22	3	0.0292665	1	P2RX7,MUL1,CAV1
GO:1902275	BP	regulation of chromatin organization	35	4	0.0292673	1	TLK2,ATF7IP,L3MBTL3,TLK1
GO:2001057	BP	reactive nitrogen species metabolic process	82	7	0.0294779	1	AKT1,DDAH1,MIR92A1,NFATC3,NOS1,TRPV1,CAV1,NOS1AP
GO:0002260	BP	lymphocyte homeostasis	71	6	0.0295077	1	TCIRG1,AKT1,WDR37,HIF1A,MIR17HG,P2RX7,PPP2R1A
GO:0042661	BP	regulation of mesodermal cell fate specification	6	2	0.0297359	1	FGFR1,DKK1
GO:0071795	MF	K11-linked polyubiquitin modification-dependent protein binding	1	1	0.0299666	1	MINDY2
GO:0006050	BP	mannosamine metabolic process	1	1	0.0300087	1	NAGK
GO:0006051	BP	N-acetylmannosamine metabolic process	1	1	0.0300087	1	NAGK
GO:0045127	MF	N-acetylglucosamine kinase activity	1	1	0.0300087	1	NAGK
GO:0160047	MF	muramyl dipeptide kinase activity	1	1	0.0300087	1	NAGK
GO:0001938	BP	positive regulation of endothelial cell proliferation	107	8	0.0301328	1	CDH13,AKT1,FGFR1,PPP1R16B,ANG,HIF1A,HSPG2,AGGF1,CAV2
GO:1904893	BP	negative regulation of receptor signaling pathway via STAT	36	4	0.0302601	1	DAB1,PPP2R1A,PTPRD,CAV1
GO:1990089	BP	response to nerve growth factor	49	6	0.0302905	1	ELAVL4,AKT1,NTRK1,BDNF,TRPV1,MAGI2
GO:0048583	BP	regulation of response to stimulus	3903	167	0.0305122	1	MIR1224,IFNL4,CDH13,NDC80,NCOA2,SEMA4B,AGPAT1,CTSC,FERMT2,FICD,AKAP13,CHN2,FRMD6,TRABD2A,DAB2IP,SH3RF2,DAB1,ASXL1,DNASE1,DOK1,DUSP8,HTRA4,AKT1,MECOM,EYA2,CCNY,BEND6,FGFR1,FHL2,RASA3,SHANK2,DKK1,SNX13,MAPK8IP3,DTX4,CAMTA1,ARHGEF18,DDAH1,SH3BP1,SLC7A11,SH3BP4,BRMS1,WWTR1,CNTNAP2,PPP1R16B,GCNT2,NPTN,DISC1,TNFRSF21,GNA12,GRIN2C,BLNK,SCHIP1,UBQLN1,HIF1A,HIP1,HSF1,IGF1R,INPP5A,ITGB2,TNFAIP8L3,MYMK,LFNG…
GO:0042663	BP	regulation of endodermal cell fate specification	2	1	0.0306478	1	DKK1
GO:1900120	BP	regulation of receptor binding	17	3	0.031026	1	ATP2A2,BDNF,ADAM15
GO:0004671	MF	protein C-terminal S-isoprenylcysteine carboxyl O-methyltransferase activity	1	1	0.0311455	1	ICMT
GO:0046499	BP	S-adenosylmethioninamine metabolic process	1	1	0.0311455	1	ICMT
GO:0043029	BP	T cell homeostasis	43	4	0.0312732	1	TCIRG1,AKT1,P2RX7,PPP2R1A
GO:0004478	MF	methionine adenosyltransferase activity	2	1	0.031294	1	MAT1A
GO:0048147	BP	negative regulation of fibroblast proliferation	34	4	0.0316898	1	DAB2IP,SKI,MED25,CAV1
GO:0098918	MF	structural constituent of synapse	24	4	0.0319026	1	SHANK2,ERC2,SPTBN2,PPFIA2
GO:0035794	BP	positive regulation of mitochondrial membrane permeability	40	4	0.0319276	1	EYA2,SLC9A1,BOK,MUL1
GO:1904063	BP	negative regulation of cation transmembrane transport	87	7	0.0320738	1	NEDD4L,UBQLN1,NOS1,NTSR1,PRKCE,KCNAB1,CAV1
GO:0016888	MF	endodeoxyribonuclease activity, producing 5'-phosphomonoesters	11	2	0.0321636	1	DNASE1,FAN1
GO:0005518	MF	collagen binding	68	7	0.0322383	1	HSPG2,NID1,PCOLCE,PPIB,TNXB,ANTXR1,ADGRG1
GO:0019145	MF	aminobutyraldehyde dehydrogenase activity	2	1	0.0323212	1	ALDH9A1
GO:0045485	MF	omega-6 fatty acid desaturase activity	1	1	0.0325366	1	FADS1
GO:0062076	MF	acyl-CoA delta5-desaturase activity	1	1	0.0325366	1	FADS1
GO:0140036	MF	ubiquitin-dependent protein binding	18	3	0.0325999	1	FAN1,ANKRD13D,UIMC1
GO:0003254	BP	regulation of membrane depolarization	46	5	0.0327636	1	HCN4,NEDD4L,NTSR1,P2RX7,BOK
GO:0086036	BP	regulation of cardiac muscle cell membrane potential	7	2	0.0329805	1	ATP2A2,SLC9A1
GO:0015327	MF	cystine:glutamate antiporter activity	1	1	0.0330058	1	SLC7A11
GO:0015328	MF	cystine secondary active transmembrane transporter activity	1	1	0.0330058	1	SLC7A11
GO:0140924	BP	L-kynurenine transmembrane transport	1	1	0.0330058	1	SLC7A11
GO:0140926	MF	L-kynurenine transmembrane transporter activity	1	1	0.0330058	1	SLC7A11
GO:1901494	BP	regulation of cysteine metabolic process	1	1	0.0330058	1	SLC7A11
GO:0018467	MF	formaldehyde dehydrogenase activity	2	1	0.0335996	1	ALDH9A1
GO:2000241	BP	regulation of reproductive process	204	12	0.033627	1	LHFPL2,ZFPM2,LFNG,OVOL1,PPP2R1A,BNC1,SMURF2,STK3,TTK,HVCN1,UNC5C,CDC27
GO:2001239	BP	regulation of extrinsic apoptotic signaling pathway in absence of ligand	44	5	0.0336645	1	AKT1,EYA2,FGFR1,PPP2R1A,CX3CL1
GO:0010976	BP	positive regulation of neuron projection development	154	13	0.0341842	1	DAB2IP,ELAVL4,FGFR1,COBL,NPTN,DISC1,IGF1R,TRIM67,NTRK1,NCKIPSD,RGMA,BDNF,CX3CL1,MAGI2
GO:0010522	BP	regulation of calcium ion transport into cytosol	18	3	0.0345744	1	NOS1,P2RX7,CAV1
GO:0002221	BP	pattern recognition receptor signaling pathway	245	14	0.0348201	1	DAB2IP,AKT1,UBQLN1,MIR20A,NAGK,INAVA,PRKCE,PRKDC,SEC14L1,TRAF3,TNIP3,CLPB,ZDHHC18,CAV1,CD14
GO:0045794	BP	negative regulation of cell volume	5	2	0.0353263	1	KCNMA1,P2RX7
GO:1903719	BP	regulation of I-kappaB phosphorylation	8	2	0.0353566	1	AKT1,CX3CL1
GO:0033233	BP	regulation of protein sumoylation	21	3	0.035363	1	GNL3,MUL1,HDAC4
GO:0110059	BP	negative regulation of blood vessel endothelial cell differentiation	2	1	0.0353697	1	FOXJ2
GO:1901873	BP	regulation of post-translational protein modification	226	14	0.0360405	1	SH3RF2,ABCA2,AKT1,GNL3,UBQLN1,HIF1A,ARRB1,INAVA,PRKCE,MUL1,NDFIP1,AXIN1,CAV1,HDAC4
GO:1902532	BP	negative regulation of intracellular signal transduction	566	30	0.0362273	1	DAB2IP,SH3RF2,DUSP8,AKT1,MECOM,FHL2,RASA3,SHANK2,DKK1,SH3BP1,SH3BP4,HIF1A,IGF1R,RHOH,LRP1,MIRLET7F1,MIR20A,MIR92A1,TRIM67,P2RX7,INPP5K,PPP2R1A,UBE2W,SKI,MUL1,TNIP3,CAV1,LIMD1,MYADM,VGLL4,RIPOR2,MAGI2
GO:0061136	BP	regulation of proteasomal protein catabolic process	175	11	0.0365672	1	TLK2,DAB2IP,SH3RF2,CDC20B,AKT1,GNA12,UBQLN1,SGTA,BAG6,AXIN1,CAV1
GO:0031523	CC	Myb complex	2	1	0.0365953	1	LIN37
GO:0097192	BP	extrinsic apoptotic signaling pathway in absence of ligand	65	6	0.0367245	1	AKT1,EYA2,FGFR1,PPP2R1A,CX3CL1,BOK
GO:0051247	BP	positive regulation of protein metabolic process	1186	56	0.036867	1	CTSC,FERMT2,NIBAN1,TRABD2A,DAB2IP,SH3RF2,CDC20B,ABCA2,AKT1,CCNY,FGF6,FGFR1,CAMTA1,NEDD4L,BRMS1,PPP1R16B,GNL3,NPTN,DISC1,GNA12,ANG,CSNK2A3,UBQLN1,EHD4,HIP1,HSF1,LIMK2,LRP1,MIR19B1,MIR92A1,ARRB1,EIF2AK4,TRIM67,NOS1,YBX1,NTRK1,P2RX7,DHX29,INAVA,PRKDC,RGMA,BDNF,CX3CL1,SGTA,BOK,ASPSCR1,FASTKD3,BAG6,MUL1,NDFIP1,SLC2A10,AXIN1,TBC1D10A,L3MBTL3,PIK3R3,CAV1,ABCG1,VGLL4,NOS1AP,HDAC4,MAGI2
GO:0061900	BP	glial cell activation	57	5	0.0372132	1	CTSC,ITGB2,LRP1,CX3CL1,TRPV1
GO:0052658	MF	inositol-1,4,5-trisphosphate 5-phosphatase activity	6	2	0.0372628	1	INPP5A,INPP5K
GO:0017154	MF	semaphorin receptor activity	10	3	0.0383871	1	PLXNA2,PLXNB1,PLXNA4
GO:0050997	MF	quaternary ammonium group binding	36	4	0.0386253	1	PITPNB,PCYT1A,ESYT2,TKT
GO:0034594	MF	phosphatidylinositol trisphosphate phosphatase activity	9	2	0.038638	1	INPP5K,TPTE
GO:0038034	BP	signal transduction in absence of ligand	67	6	0.0388604	1	AKT1,EYA2,FGFR1,PPP2R1A,CX3CL1,BOK
GO:0051454	BP	intracellular pH elevation	8	2	0.0392055	1	OCA2,HVCN1
GO:1904843	BP	cellular response to nitroglycerin	1	1	0.0394905	1	HSF1
GO:1904845	BP	cellular response to L-glutamine	1	1	0.0394905	1	HSF1
GO:0044194	CC	cytolytic granule	14	2	0.0395434	1	ARL8B,TIAL1
GO:0030171	MF	voltage-gated proton channel activity	1	1	0.03978	1	HVCN1
GO:0102758	MF	very-long-chain enoyl-CoA reductase activity	1	1	0.0398271	1	TECR
GO:0098900	BP	regulation of action potential	55	6	0.0399529	1	HCN4,ATP2A2,SLC9A1,CACNA1C,CAV1,NOS1AP
GO:0018401	BP	peptidyl-proline hydroxylation to 4-hydroxy-L-proline	8	2	0.040192	1	P4HA3,P4HA2
GO:0031545	MF	peptidyl-proline 4-dioxygenase activity	8	2	0.040192	1	P4HA3,P4HA2
GO:1905710	BP	positive regulation of membrane permeability	44	4	0.0409468	1	EYA2,SLC9A1,BOK,MUL1
GO:0046348	BP	amino sugar catabolic process	14	2	0.0411429	1	CHI3L2,NAGK
GO:0006612	BP	protein targeting to membrane	113	8	0.0411641	1	ICMT,ITGB2,INPP5K,SGTA,BAG6,ZDHHC14,RTP3,ZDHHC18
GO:0071725	BP	response to triacyl bacterial lipopeptide	3	1	0.0414475	1	CD14
GO:0071727	BP	cellular response to triacyl bacterial lipopeptide	3	1	0.0414475	1	CD14
GO:0004910	MF	interleukin-1, type II, blocking receptor activity	1	1	0.0415829	1	IL1R2
GO:1905954	BP	positive regulation of lipid localization	112	8	0.0418669	1	ACSL1,ABCA5,LRP1,MYB,NTSR1,P2RX7,CAV1,ABCG1
GO:0001710	BP	mesodermal cell fate commitment	18	3	0.0418777	1	EYA2,FGFR1,DKK1
GO:0048471	CC	perinuclear region of cytoplasm	707	39	0.0419152	1	HCN4,CDH13,TLK2,OSBPL1A,DAB1,DOK1,ACSL3,MAPK8IP3,COBL,GAK,NOCT,GALNT2,MYRIP,PPP1R16B,DISC1,UBQLN1,EHD4,HSF1,ANKRD13D,LIMK2,MIR19B1,MYO9B,NFATC1,NOS1,INPP5K,PPIB,AGGF1,PRKCE,PLEKHG5,BDNF,CX3CL1,SLC9A1,ASPSCR1,NDFIP1,SLC2A10,AXIN1,SPMIP6,CAV1,CAV2,NOS1AP,MAGI2
GO:0098735	BP	positive regulation of the force of heart contraction	5	2	0.0419386	1	NOS1,SLC9A1
GO:0031593	MF	polyubiquitin modification-dependent protein binding	52	5	0.0419537	1	UBQLN1,UIMC1,MINDY2,BAG6,TNIP3
GO:0002218	BP	activation of innate immune response	280	15	0.0425439	1	DAB2IP,AKT1,UBQLN1,MIR20A,NAGK,INAVA,PRKCE,PRKDC,SEC14L1,TRAF3,TNIP3,CLPB,ZDHHC18,CAV1,CD14,MATR3
GO:0035023	BP	regulation of Rho protein signal transduction	81	8	0.0425662	1	AKAP13,ARHGEF18,ARRB1,MYO9B,PLXNB1,STARD13,ADGRG1,RIPOR2
GO:0007039	BP	protein catabolic process in the vacuole	22	3	0.0426589	1	TCIRG1,ATP13A2,LRP1
GO:0034260	BP	negative regulation of GTPase activity	19	3	0.0428046	1	FICD,DAB2IP,SH3BP4
GO:1903115	BP	regulation of actin filament-based movement	38	5	0.0428828	1	HCN4,MYBPC3,ATP2A2,CACNA1C,CAV1
GO:0034763	BP	negative regulation of transmembrane transport	137	9	0.0428951	1	AKT1,NEDD4L,UBQLN1,NOS1,NTSR1,INPP5K,PRKCE,KCNAB1,CAV1
GO:0140517	MF	protein-RNA adaptor activity	18	3	0.0430013	1	RBM33,YBX1,TIAL1
GO:0097431	CC	mitotic spindle pole	35	4	0.0435114	1	HSF1,NIN,MAD1L1,TNKS
GO:0005355	MF	glucose transmembrane transporter activity	24	3	0.0436845	1	SLC5A10,SLC45A1,SLC2A9,SLC2A10
GO:0015149	MF	hexose transmembrane transporter activity	24	3	0.0436845	1	SLC5A10,SLC45A1,SLC2A9,SLC2A10
GO:0015909	BP	long-chain fatty acid transport	65	5	0.0442258	1	EPRS1,AKT1,ACSL1,ACSL3,NTSR1
GO:0016018	MF	cyclosporin A binding	14	2	0.0443421	1	PPIE,PPIB
GO:0019843	MF	rRNA binding	62	4	0.044386	1	ANG,GTF3A,NSUN4,RPS18,NOL12
GO:0005461	MF	UDP-glucuronic acid transmembrane transporter activity	2	1	0.0445117	1	SLC35D2
GO:0005463	MF	UDP-N-acetylgalactosamine transmembrane transporter activity	2	1	0.0445117	1	SLC35D2
GO:0015787	BP	UDP-glucuronic acid transmembrane transport	2	1	0.0445117	1	SLC35D2
GO:0015789	BP	UDP-N-acetylgalactosamine transmembrane transport	2	1	0.0445117	1	SLC35D2
GO:0018193	BP	peptidyl-amino acid modification	812	42	0.044665	1	IFNL4,PPIE,TLK2,AKT1,FGFR1,DKK1,TTLL5,ATP13A2,GALNT2,GNL3,CSNK2A3,P4HA3,EHD4,HSF1,IGF1R,ITGB2,MAST4,MIR19B1,MARK1,NOS1,NTRK1,INPP5K,PPIB,PPP2R1A,PRKCE,PRKDC,CLK4,BDNF,SRPK2,TTK,POGLUT2,BAG6,MUL1,ZDHHC14,EHMT1,AXIN1,ZDHHC18,LOXL3,CAV1,TNKS,P4HA2,CDC42BPB,NOS1AP,HDAC4,TLK1
GO:0000938	CC	GARP complex	5	2	0.0447618	1	EIPR1,VPS51
GO:0110057	BP	regulation of blood vessel endothelial cell differentiation	3	1	0.0449288	1	FOXJ2
GO:1901993	BP	regulation of meiotic cell cycle phase transition	11	2	0.0451692	1	OVOL1,TTK
GO:0015203	MF	polyamine transmembrane transporter activity	10	2	0.0454508	1	ATP13A2,ATP13A3
GO:0015459	MF	potassium channel regulator activity	46	5	0.045768	1	KCNMB2,AKT1,NEDD4L,KCNIP1,KCNAB1,CAV1
GO:0031642	BP	negative regulation of myelination	9	2	0.0459291	1	CTSC,TNFRSF21
GO:0051040	BP	regulation of calcium-independent cell-cell adhesion	2	1	0.045972	1	CX3CL1
GO:0010623	BP	programmed cell death involved in cell development	24	3	0.0460042	1	NTRK1,PRKDC,UNC5C
GO:1990745	CC	EARP complex	5	2	0.0465088	1	EIPR1,VPS51
GO:0004449	MF	isocitrate dehydrogenase (NAD+) activity	2	1	0.0467577	1	IDH3A
GO:0005962	CC	mitochondrial isocitrate dehydrogenase complex (NAD+)	2	1	0.0467577	1	IDH3A
GO:0045242	CC	isocitrate dehydrogenase complex (NAD+)	2	1	0.0467577	1	IDH3A
GO:0030049	BP	muscle filament sliding	14	2	0.0473767	1	MYBPC3,MYL6
GO:0060816	BP	random inactivation of X chromosome	6	2	0.0476593	1	PCGF3,CDYL
GO:0006185	BP	dGDP biosynthetic process	1	1	0.0477537	1	GUK1
GO:0035338	BP	long-chain fatty-acyl-CoA biosynthetic process	18	3	0.0478066	1	ACSL1,ACSL3,TECR
GO:0035791	BP	platelet-derived growth factor receptor-beta signaling pathway	14	3	0.0480925	1	HIP1,LRP1,PTPN12
GO:1905770	BP	regulation of mesodermal cell differentiation	10	2	0.0481026	1	FGFR1,DKK1
GO:0048736	BP	appendage development	182	14	0.0486565	1	FERMT2,FGFR1,DKK1,SLC7A11,GNA12,FMN1,ITGB4,PLXNA2,PRRX1,CYP26B1,SKI,CACNA1C,RUNX2,IFT140
GO:0060173	BP	limb development	182	14	0.0486565	1	FERMT2,FGFR1,DKK1,SLC7A11,GNA12,FMN1,ITGB4,PLXNA2,PRRX1,CYP26B1,SKI,CACNA1C,RUNX2,IFT140
GO:0031335	BP	regulation of sulfur amino acid metabolic process	2	1	0.0486777	1	SLC7A11
GO:0060038	BP	cardiac muscle cell proliferation	58	6	0.0487547	1	FGFR1,ZFPM2,TENM4,MIR19B1,MIR17HG,SKI,TP73,VGLL4
GO:0002116	CC	semaphorin receptor complex	11	3	0.0487994	1	PLXNA2,PLXNB1,PLXNA4
GO:0005715	CC	late recombination nodule	1	1	0.0488891	1	MLH1
GO:0046498	BP	S-adenosylhomocysteine metabolic process	2	1	0.0491077	1	ICMT
GO:0000159	CC	protein phosphatase type 2A complex	17	3	0.0491152	1	PPP2R1A,PPP2R2A,PPP2R5C
GO:0050902	BP	leukocyte adhesive activation	2	1	0.0492519	1	CX3CL1
GO:0032289	BP	central nervous system myelin formation	8	2	0.0493901	1	ABCA2,TENM4
GO:0046712	BP	GDP catabolic process	2	1	0.049438	1	ENTPD4
GO:0051499	MF	D-aminoacyl-tRNA deacylase activity	2	1	0.049532	1	DTD2
GO:0051500	MF	D-tyrosyl-tRNA(Tyr) deacylase activity	2	1	0.049532	1	DTD2
GO:0034142	BP	toll-like receptor 4 signaling pathway	62	5	0.0495688	1	DAB2IP,MIR20A,PRKCE,TRAF3,TNIP3,CD14
GO:0060402	BP	calcium ion transport into cytosol	28	4	0.0496864	1	NOS1,P2RX7,CACNA1C,CAV1
GO:0016807	MF	cysteine-type carboxypeptidase activity	2	1	0.0497281	1	MINDY2
GO:0014052	BP	regulation of gamma-aminobutyric acid secretion	8	2	0.0497442	1	NTSR1,P2RX7
