# Supplementary material for: Differential DNA methylation in blood as potential mediator of the association between ambient PM2.5 and cerebrospinal fluid biomarkers of Alzheimer’s disease among a cognitively normal population-based cohort
Source: Mol Psychiatry. Author manuscript; Available in PMC 2026 Jul 13. (PMC13358818; doi:10.1038/s41380-026-03662-9)
Supplement: Supplemental Table 8 [file NIHMS2190296-supplement-Supplemental_Table_8.xlsx]

## Sheet: TableS7-898CpG
Table S8. Top 20 KEGG pathways based on the 898 CpG sites filtered from the first step.
Blue: gene detected by one high-dimensional mediation method
Red: gene detected by two high-dimensional mediation method (our identified noteworthy mediator)
	Term	N genes in term	N differentially methylated genes	P-value	FDR	Significant Genes In Set
path:hsa00330	Arginine and proline metabolism	46	4	0.0357308	1	ALDH9A1,P4HA3,NOS1,P4HA2
path:hsa04392	Hippo signaling pathway - multiple species	29	4	0.0655487	1	FRMD6,WWTR1,STK3,LIMD1
path:hsa05134	Legionellosis	56	4	0.0684969	1	HSF1,ITGB2,CLK4,CD14
path:hsa05030	Cocaine addiction	47	5	0.0694057	1	DDC,GNAS,GRIN2C,BDNF,RGS9
path:hsa04010	MAPK signaling pathway	287	19	0.0773734	1	DUSP8,AKT1,MECOM,FGF6,FGFR1,MAPK8IP3,FLT3LG,GNA12,IGF1R,ARRB1,MAP3K1,NFATC1,NFATC3,NTRK1,BDNF,STK3,CACNA1C,CACNA1I,CD14
path:hsa04929	GnRH secretion	62	6	0.103266	1	AKT1,ARRB1,CACNA1C,PIK3R3,CACNA1I,GABBR2
path:hsa03083	Polycomb repressive complex	75	6	0.113041	1	PCGF3,ASXL1,FOXK2,FBRSL1,TFDP1,L3MBTL3
path:hsa00071	Fatty acid degradation	42	3	0.116983	1	ACSL1,ACSL3,ALDH9A1
path:hsa04148	Efferocytosis	153	10	0.129772	1	DUSP8,VPS39,VPS8,HIF1A,LRP1,NFATC1,NFATC3,ATP2A2,CX3CL1,ELMO1
path:hsa01230	Biosynthesis of amino acids	67	4	0.145003	1	ABHD14A-ACY1,IDH3A,MAT1A,TKT,ACY1
path:hsa00440	Phosphonate and phosphinate metabolism	5	1	0.14538	1	PCYT1A
path:hsa04216	Ferroptosis	38	3	0.153844	1	ACSL1,ACSL3,SLC7A11
path:hsa00220	Arginine biosynthesis	21	2	0.154794	1	ABHD14A-ACY1,NOS1,ACY1
path:hsa04730	Long-term depression	58	5	0.164239	1	GNA12,GNAS,IGF1R,NOS1,PPP2R1A
path:hsa04024	cAMP signaling pathway	219	13	0.166359	1	HCN4,AKT1,GNAS,GRIN2C,NFATC1,ATP2A2,ATP2B2,BDNF,POPDC3,SLC9A1,CACNA1C,PIK3R3,GABBR2
path:hsa04071	Sphingolipid signaling pathway	120	8	0.167495	1	CERS3,AKT1,GNA12,PPP2R1A,PPP2R2A,PPP2R5C,PRKCE,PIK3R3
path:hsa01212	Fatty acid metabolism	55	4	0.174085	1	ACSL1,ACSL3,FADS1,TECR
path:hsa00470	D-Amino acid metabolism	6	1	0.183049	1	DGLUCY
path:hsa04261	Adrenergic signaling in cardiomyocytes	148	10	0.183534	1	AKT1,GNAS,ATP2A2,ATP2B2,PPP2R1A,PPP2R2A,PPP2R5C,POPDC3,SLC9A1,CACNA1C
path:hsa05218	Melanoma	70	5	0.19616	1	AKT1,FGF6,FGFR1,IGF1R,PIK3R3
